# Supplementary material for: Lansoprazole Ameliorates Isoniazid-Induced Liver Injury
Source: Pharmaceuticals (Basel). 2024 Jan 8;17(1):82. doi: 10.3390/ph17010082 (PMC10821343; doi:10.3390/ph17010082)
Supplement: Supplementary file 1 [file pharmaceuticals-17-00082-s001.zip]

Archive with 6 entries (6 files):
- Table S1 susceptible up.xlsx
- Table S2 susceptible down.xlsx
- Table S3 resistant up.xlsx
- Table S4 resistant down.xlsx
- Table S5 susceptible selective.xlsx
- Table S6 primers.xlsx
