# Supplementary material for: Lansoprazole Ameliorates Isoniazid-Induced Liver Injury
Source: Pharmaceuticals (Basel). 2024 Jan 8;17(1):82. doi: 10.3390/ph17010082 (PMC10821343; doi:10.3390/ph17010082)
Supplement: Supplementary file 1 [file pharmaceuticals-17-00082-s001.zip › Table S1 susceptible up.xlsx]

## Sheet: Sheet1
Table S1. Genes upregulated by INH in the livers of susceptible mice strains
		BUB/BnJ		DBA/2J		LG/J
Mm Symbol	Hs Symbol	log (INH/CNT)	FDR	log (INH/CNT)	FDR	log (INH/CNT)	FDR
Alas1	ALAS1	0.981853	0.001682			0.78073	0.2809
Ankhd1	ANKHD1	0.577248	0.1409	0.945608	0.1297
Apoa4	APOA4	0.878137	0.006907	1.37962	0.02658	2.94767	2.399e-06
Arsg	ARSG	0.58111	0.1412	1.41576	0.0304
Bcl6	BCL6	0.507921	0.101	1.32193	0.02774
1810055G02Rik	C11orf24	0.772308	0.02676	1.50386	0.02463	1.65398	0.00305
Calr	CALR	0.66175	0.07212			1.12829	0.08683
Cpsf6	CPSF6	0.484396	0.289			0.90381	0.1832
Cyp2b10	CYP2B6	0.773152	0.03672	1.70487	0.001243	1.91839	0.002716
Cyp7b1	CYP7B1	0.515006	0.2354	1.2762	0.02856
Dnajb11	DNAJB11	0.552869	0.1805			0.820485	0.2848
Elovl6	ELOVL6	0.735522	0.04682			1.79077	0.001052
Hyou1	HYOU1	0.678973	0.07051			0.980391	0.1408
Lrrc28	LRRC28			1.20289	0.1012	1.66038	0.01091
Nrg4	NRG4			1.48852	0.02307	1.27262	0.03786
Onecut1	ONECUT1	0.501821	0.142			0.84559	0.273
Paqr3	PAQR3	0.777367	0.02566			0.95977	0.149
Paqr9	PAQR9	0.496718	0.2892			1.72203	0.001789
Pdia3	PDIA3	0.71721	0.04048			1.09559	0.08631
Pdia4	PDIA4	0.767231	0.03068			0.908429	0.1848
Pdia6	PDIA6	0.550901	0.1888			1.11237	0.07245
Pfkfb1	PFKFB1	0.695103	0.05902	1.24428	0.07607
Phkb	PHKB	0.621056	0.1077			0.954569	0.151
Pnpla7	PNPLA7			1.25157	0.09696	1.38405	0.009682
Rgs16	RGS16	1.17249	0.0005765			0.809003	0.1527
Saa2	SAA1	0.663572	0.03625			0.296311	0.03913
Sdf2l1	SDF2L1	1.43349	9.853e-05	1.31788	0.02656	2.41224	1.984e-05
Sec62	SEC62	0.568519	0.1589			1.2345	0.03751
Slc35b1	SLC35B1	0.566572	0.1705			1.24062	0.04035
Tubb2a	TUBB2A			1.31673	0.02792	2.56316	2.553e-05
