# Supplementary material for: Lansoprazole Ameliorates Isoniazid-Induced Liver Injury
Source: Pharmaceuticals (Basel). 2024 Jan 8;17(1):82. doi: 10.3390/ph17010082 (PMC10821343; doi:10.3390/ph17010082)
Supplement: Supplementary file 1 [file pharmaceuticals-17-00082-s001.zip › Table S2 susceptible down.xlsx]

## Sheet: Sheet1
Table S2. Genes downregulated by INH in the livers of susceptible mice strains
		BUB/BnJ		DBA/2J		LG/J
Mm Symbol	Hs Symbol	log (INH/CNT)	FDR	log (INH/CNT)	FDR	log (INH/CNT)	FDR
Abca6	ABCA6			-0.910502	0.02673	-0.916208	0.02288
Bcl2l11	BCL2L11	-0.427207	0.285	-0.470129	0.2839
Bnip3	BNIP3			-0.734803	0.05873	-0.691057	0.1169
Cdkn2c	CDKN2C	-0.532407	0.1474			-0.495329	0.2811
Celf2	CELF2			-0.149921	0.2834	-0.590528	0.09051
Ces1d	CES1	-0.604718	0.05538	-0.757306	0.06221	-0.783887	0.09071
Cfh	CFH			-0.707454	0.08643	-0.503282	0.2847
Csad	CSAD	-1.8725	5.808e-08	-1.38534	0.0001933	-1.00087	0.01539
Ctsc	CTSC			-0.518494	0.1451	-0.603183	0.2049
Cyp27a1	CYP27A1			-0.517668	0.2814	-0.781405	0.07938
Dio1	DIO1	-0.476739	0.1822	-1.73889	2.457e-05	-2.20556	0.000172
Dixdc1	DIXDC1	-0.734323	0.02646	-1.04722	0.006898
Dsc2	DSC2	-0.661775	0.03931	-0.405451	0.269
Egr1	EGR1	-0.146403	0.2265			-0.787119	0.04814
Ehhadh	EHHADH			-1.0622	0.003603	-1.07826	0.01065
Eif4a2	EIF4A2			-0.939261	0.008681	-0.75268	0.0869
Enpp1	ENPP1	-0.48217	0.1943			-1.00491	0.01598
Fam13b	FAM13B			-0.535541	0.2092	-0.638905	0.1479
Fbxo3	FBXO3	-0.443988	0.2598	-0.516223	0.2517
Fgl1	FGL1			-0.58814	0.1838	-0.737206	0.04881
Foxq1	FOXQ1	-0.435768	0.2687	-0.542038	0.1812
Glud1	GLUD1			-0.588357	0.1914	-0.536168	0.2891
Gsta2	GSTA5			-1.01508	0.007124	-0.794357	0.09337
Hexb	HEXB			-0.646564	0.122	-0.720707	0.114
Homer2	HOMER2			-0.583376	0.1944	-0.757794	0.08249
Hsd17b11	HSD17B11	-0.446148	0.2268	-0.550254	0.233	-0.823933	0.07658
Iah1	IAH1			-0.75268	0.05898	-0.507788	0.2822
Igf1	IGF1			-0.614182	0.1566	-0.740095	0.08805
Inmt	INMT	-0.443988	0.2492	-0.580353	0.1812	-0.892982	0.03592
Irgm2	IRGM			-0.967758	0.008566	-0.54751	0.2075
Jun	JUN	-0.587056	0.1284	-0.77152	0.0575
Lbp	LBP			-0.512514	0.2825	-0.613079	0.1509
Lcn2	LCN2			-0.437916	0.2837	-0.235314	0.09087
Lifr	LIFR			-0.923304	0.01469	-0.631958	0.1709
Lin7a	LIN7A			-0.655399	0.1218	-0.692222	0.1353
Lpl	LPL			-0.497364	0.2827	-0.788116	0.07729
Lrg1	LRG1			-1.11341	0.004226	-0.905088	0.03079
Mia3	MIA3	-0.577121	0.1434	-0.50943	0.277
N4bp2l1	N4BP2L1			-1.19826	0.001281	-0.988218	0.01586
Nfkbil1	NFKBIL1			-0.509841	0.2851	-0.589876	0.2115
Npr2	NPR2			-0.520356	0.2771	-0.644082	0.141
Nr0b2	NR0B2			-1.11716	0.005579	-1.29974	0.003618
Osgin1	OSGIN1	-1.10625	0.001029	-1.6416	2.69e-05	-1.44458	0.002452
Pa2g4	PA2G4			-0.682928	0.08083	-0.434598	0.2608
Pcbp2	PCBP2			-0.548143	0.2101	-0.747584	0.08135
Pecr	PECR			-0.55703	0.2368	-0.697359	0.09011
Pigr	PIGR			-0.694321	0.07908	-0.585756	0.2132
Plxna2	PLXNA2	-0.651314	0.04348	-0.701342	0.07539
Ppm1k	PPM1K			-0.726663	0.06911	-0.488026	0.2853
Rabggtb	RABGGTB			-0.535332	0.2359	-0.538052	0.1876
Rasgrp2	RASGRP2			-0.641379	0.1344	-0.989363	0.02654
Rcan2	RCAN2			-1.24229	0.001465	-0.775713	0.09013
Rdh9	RDH16			-0.637783	0.1446	-0.767339	0.08897
Reep3	REEP3	-0.507173	0.1535	-0.514573	0.2678
Retsat	RETSAT	-0.577767	0.05781	-0.509841	0.2807	-1.0905	0.01875
Rgn	RGN			-0.734803	0.05829	-0.659495	0.1671
Rsad2	RSAD2			-1.72452	2.27e-05	-1.4856	0.002983
Scd1	SCD	-1.49289	7.335e-05	-2.72166	2.331e-09	-1.91812	0.0007315
Slc16a12	SLC16A12	-0.464942	0.2151	-0.503487	0.252
Slc17a2	SLC17A2	-0.429149	0.2831	-0.641379	0.1315
Slc25a30	SLC25A30	-0.511279	0.1458	-0.748554	0.05121
Slc27a5	SLC27A5			-0.535123	0.2639	-0.664288	0.16
Slc40a1	SLC40A1	-0.541198	0.1148	-0.799119	0.03087
Socs2	SOCS2	-0.564691	0.0479	-1.84322	1.87e-05	-0.982221	0.02269
Socs3	SOCS3	-1.09665	0.001575	-1.08804	0.004926
St3gal4	ST3GAL4			-0.509019	0.2822	-0.580138	0.2569
Tlcd2	TLCD2			-1.40278	0.000188	-1.73841	0.00058
Tm4sf4	TM4SF4	-0.439872	0.2643	-0.595533	0.1829
Tm7sf2	TM7SF2			-1.14274	0.001859	-1.26604	0.003062
Tmem141	TMEM141			-0.925495	0.01154	-0.735764	0.08887
Tprkb	TPRKB			-0.627048	0.1549	-0.712173	0.08054
Tsku	TSKU	-0.495939	0.1841	-1.17234	0.001388	-1.00058	0.02618
Ugt2b36	UGT2B7	-0.907522	0.001652			-0.63913	0.1339
Upp2	UPP2			-1.11622	0.00438	-1.46037	0.001025
Usf2	USF2	-0.54414	0.1239	-0.861186	0.01816	-0.812486	0.04782
Vnn1	VNN1	-0.527616	0.1857	-0.680151	0.09916	-0.464146	0.2173
Wsb1	WSB1	-0.652448	0.05075	-0.61595	0.1573
Zkscan17	ZNF496	-0.429731	0.2838	-0.657445	0.1157	-0.739131	0.08756
