# Supplementary material for: Lansoprazole Ameliorates Isoniazid-Induced Liver Injury
Source: Pharmaceuticals (Basel). 2024 Jan 8;17(1):82. doi: 10.3390/ph17010082 (PMC10821343; doi:10.3390/ph17010082)
Supplement: Supplementary file 1 [file pharmaceuticals-17-00082-s001.zip › Table S3 resistant up.xlsx]

## Sheet: Sheet1
Table S3. Genes upregulated by INH in the livers of resistant mice strains
		C57BRcdj		NonLtj		PWKPhJ
Mm Symbol	Hs Symbol	log (INH/CNT)	FDR	log (INH/CNT)	FDR	log (INH/CNT)	FDR
Abca8b	ABCA8	0.56267	0.2626			1.34085	0.1818
Aco2	ACO2	0.871055	0.01069	0.54201	0.2337
Apoa4	APOA4	0.922959	0.005818	1.168	0.00652
Apoc2	APOC2	0.60502	0.2051	0.772308	0.04595
Atr	ATR	0.459432	0.2794			1.80983	0.02749
Coq7	COQ7	0.813114	0.02153	0.583038	0.2284
Cpsf6	CPSF6	0.70044	0.06163	0.475085	0.2487
Creld2	CRELD2	1.00216	0.00427	0.555816	0.2945	1.10702	0.2217
Etnk2	ETNK2	0.586885	0.2146	0.611645	0.2068
G0s2	G0S2	0.968644	0.01015			1.15316	0.03824
Gpcpd1	GPCPD1	0.729444	0.05024	0.703101	0.1993
Hsph1	HSPH1	0.601221	0.1166	0.853597	0.08637	2.40409	0.004143
Ikbkg	IKBKG	0.657183	0.1173			1.36457	0.1816
Lrrc28	LRRC28	0.799916	0.02599	0.637842	0.2064	1.51349	0.09367
Manf	MANF	1.21599	0.0005981			1.19093	0.2588
Sbk1	SBK1	0.529071	0.2901	0.563646	0.2934
Sdf2l1	SDF2L1	1.00576	0.004172	0.841571	0.06074	1.78827	0.02947
Sec62	SEC62	0.609755	0.08613	0.639695	0.1913
Slc35b1	SLC35B1	0.597412	0.2085			1.79286	0.02786
Srxn1	SRXN1	0.598365	0.1826			1.56267	0.08838
