# Supplementary material for: Lansoprazole Ameliorates Isoniazid-Induced Liver Injury
Source: Pharmaceuticals (Basel). 2024 Jan 8;17(1):82. doi: 10.3390/ph17010082 (PMC10821343; doi:10.3390/ph17010082)
Supplement: Supplementary file 1 [file pharmaceuticals-17-00082-s001.zip › Table S4 resistant down.xlsx]

## Sheet: Sheet1
Table S4. Genes downregulated by INH in the livers of resistant mice strains
		C57BRcdj		NonLtj		PWKPhJ
Mm Symbol	Hs Symbol	log (INH/CNT)	FDR	log (INH/CNT)	FDR	log (INH/CNT)	FDR
Acot3	ACOT1	-0.634867	0.1587	-0.513955	0.2496	-0.75755	0.2734
C9	C9	-0.810966	0.157			-0.846324	0.218
Car8	CA8	-0.764395	0.1965	-0.631288	0.2415
Cd9	CD9	-0.721896	0.2734	-0.626157	0.2753
Chac1	CHAC1	-0.981081	0.03112	-0.795609	0.07541
Cirbp	CIRBP	-0.560643	0.2008	-0.939814	0.06346
Csad	CSAD	-1.6529	2.859e-05	-1.36142	0.02048	-1.05289	0.1014
Dixdc1	DIXDC1	-0.948419	0.03213	-0.600555	0.2674	-0.585756	0.2476
Gpbp1	GPBP1	-0.715249	0.1612	-1.04841	0.008277
Gpr155	GPR155	-1.18017	0.005328	-0.713592	0.1685
Hsd17b11	HSD17B11	-0.794858	0.166	-0.558517	0.2786	-1.15586	0.06284
Lifr	LIFR	-1.04543	0.01799	-0.592049	0.2586	-1.68362	0.005841
Lrg1	LRG1	-0.718806	0.2206			-2.16488	0.0003215
Parp16	PARP16			-0.7471	0.05763	-0.746374	0.2322
Pik3r1	PIK3R1			-0.667493	0.177	-1.074	0.08772
Rcan2	RCAN2	-0.844251	0.122			-1.1047	0.07916
Rdh9	RDH16			-0.794858	0.1063	-1.79686	0.004542
Saa2	SAA1	-1.62193	3.503e-05	-0.41754	0.0408	-1.92577	0.0122
Saa4	SAA2-SAA4	-1.5649	2.941e-05			-2.25085	0.0004607
Slc40a1	SLC40A1	-0.789362	0.171			-0.819343	0.248
Slco1b2	SLCO1B3			-1.29407	0.00815	-1.8879	0.002268
Socs2	SOCS2	-1.06703	0.01929			-1.48965	0.00915
Tbx3	TBX3			-0.888434	0.05484	-0.724039	0.1633
Tlcd2	TLCD2			-0.613741	0.2985	-1.62995	0.006787
Tmem141	TMEM141	-0.816037	0.152	-0.596187	0.276
Vnn1	VNN1	-1.07127	0.01263	-1.131	0.06112	-1.55258	0.01112
