# Supplementary material for: Lansoprazole Ameliorates Isoniazid-Induced Liver Injury
Source: Pharmaceuticals (Basel). 2024 Jan 8;17(1):82. doi: 10.3390/ph17010082 (PMC10821343; doi:10.3390/ph17010082)
Supplement: Supplementary file 1 [file pharmaceuticals-17-00082-s001.zip › Table S5 susceptible selective.xlsx]

## Sheet: Sheet1
Table S5. Genes differentially expressed in the livers of susceptible but not resistant mouse strains
		BUB/BnJ		DBA/2J		LG/J
Mm Symbol	Hs Symbol	log (INH/CNT)	FDR	log (INH/CNT)	FDR	log (INH/CNT)	FDR
Alas1	ALAS1	0.981853	0.001682			0.78073	0.2809
Ankhd1	ANKHD1	0.577248	0.1409	0.945608	0.1297
Arsg	ARSG	0.58111	0.1412	1.41576	0.0304
Bcl6	BCL6	0.507921	0.101	1.32193	0.02774
1810055G02Rik	C11orf24	0.772308	0.02676	1.50386	0.02463	1.65398	0.00305
Calr	CALR	0.66175	0.07212			1.12829	0.08683
Cyp2b10	CYP2B6	0.773152	0.03672	1.70487	0.001243	1.91839	0.002716
Cyp7b1	CYP7B1	0.515006	0.2354	1.2762	0.02856
Dnajb11	DNAJB11	0.552869	0.1805			0.820485	0.2848
Elovl6	ELOVL6	0.735522	0.04682			1.79077	0.001052
Hyou1	HYOU1	0.678973	0.07051			0.980391	0.1408
Nrg4	NRG4			1.48852	0.02307	1.27262	0.03786
Onecut1	ONECUT1	0.501821	0.142			0.84559	0.273
Paqr3	PAQR3	0.777367	0.02566			0.95977	0.149
Paqr9	PAQR9	0.496718	0.2892			1.72203	0.001789
Pdia3	PDIA3	0.71721	0.04048			1.09559	0.08631
Pdia4	PDIA4	0.767231	0.03068			0.908429	0.1848
Pdia6	PDIA6	0.550901	0.1888			1.11237	0.07245
Pfkfb1	PFKFB1	0.695103	0.05902	1.24428	0.07607
Phkb	PHKB	0.621056	0.1077			0.954569	0.151
Pnpla7	PNPLA7			1.25157	0.09696	1.38405	0.009682
Rgs16	RGS16	1.17249	0.0005765			0.809003	0.1527
Saa2	SAA1	0.663572	0.03625			0.296311	0.03913
Tubb2a	TUBB2A			1.31673	0.02792	2.56316	2.553e-05
Abca6	ABCA6			-0.910502	0.02673	-0.916208	0.02288
Bcl2l11	BCL2L11	-0.427207	0.285	-0.470129	0.2839
Bnip3	BNIP3			-0.734803	0.05873	-0.691057	0.1169
Cdkn2c	CDKN2C	-0.532407	0.1474			-0.495329	0.2811
Celf2	CELF2			-0.149921	0.2834	-0.590528	0.09051
Ces1d	CES1	-0.604718	0.05538	-0.757306	0.06221	-0.783887	0.09071
Cfh	CFH			-0.707454	0.08643	-0.503282	0.2847
Ctsc	CTSC			-0.518494	0.1451	-0.603183	0.2049
Cyp27a1	CYP27A1			-0.517668	0.2814	-0.781405	0.07938
Dio1	DIO1	-0.476739	0.1822	-1.73889	2.457e-05	-2.20556	0.000172
Dsc2	DSC2	-0.661775	0.03931	-0.405451	0.269
Egr1	EGR1	-0.146403	0.2265			-0.787119	0.04814
Ehhadh	EHHADH			-1.0622	0.003603	-1.07826	0.01065
Eif4a2	EIF4A2			-0.939261	0.008681	-0.75268	0.0869
Enpp1	ENPP1	-0.48217	0.1943			-1.00491	0.01598
Fam13b	FAM13B			-0.535541	0.2092	-0.638905	0.1479
Fbxo3	FBXO3	-0.443988	0.2598	-0.516223	0.2517
Fgl1	FGL1			-0.58814	0.1838	-0.737206	0.04881
Foxq1	FOXQ1	-0.435768	0.2687	-0.542038	0.1812
Glud1	GLUD1			-0.588357	0.1914	-0.536168	0.2891
Gsta2	GSTA5			-1.01508	0.007124	-0.794357	0.09337
Hexb	HEXB			-0.646564	0.122	-0.720707	0.114
Homer2	HOMER2			-0.583376	0.1944	-0.757794	0.08249
Iah1	IAH1			-0.75268	0.05898	-0.507788	0.2822
Igf1	IGF1			-0.614182	0.1566	-0.740095	0.08805
Inmt	INMT	-0.443988	0.2492	-0.580353	0.1812	-0.892982	0.03592
Irgm2	IRGM			-0.967758	0.008566	-0.54751	0.2075
Jun	JUN	-0.587056	0.1284	-0.77152	0.0575
Lbp	LBP			-0.512514	0.2825	-0.613079	0.1509
Lcn2	LCN2			-0.437916	0.2837	-0.235314	0.09087
Lin7a	LIN7A			-0.655399	0.1218	-0.692222	0.1353
Lpl	LPL			-0.497364	0.2827	-0.788116	0.07729
Mia3	MIA3	-0.577121	0.1434	-0.50943	0.277
N4bp2l1	N4BP2L1			-1.19826	0.001281	-0.988218	0.01586
Nfkbil1	NFKBIL1			-0.509841	0.2851	-0.589876	0.2115
Npr2	NPR2			-0.520356	0.2771	-0.644082	0.141
Nr0b2	NR0B2			-1.11716	0.005579	-1.29974	0.003618
Osgin1	OSGIN1	-1.10625	0.001029	-1.6416	2.69e-05	-1.44458	0.002452
Pa2g4	PA2G4			-0.682928	0.08083	-0.434598	0.2608
Pcbp2	PCBP2			-0.548143	0.2101	-0.747584	0.08135
Pecr	PECR			-0.55703	0.2368	-0.697359	0.09011
Pigr	PIGR			-0.694321	0.07908	-0.585756	0.2132
Plxna2	PLXNA2	-0.651314	0.04348	-0.701342	0.07539
Ppm1k	PPM1K			-0.726663	0.06911	-0.488026	0.2853
Rabggtb	RABGGTB			-0.535332	0.2359	-0.538052	0.1876
Rasgrp2	RASGRP2			-0.641379	0.1344	-0.989363	0.02654
Reep3	REEP3	-0.507173	0.1535	-0.514573	0.2678
Retsat	RETSAT	-0.577767	0.05781	-0.509841	0.2807	-1.0905	0.01875
Rgn	RGN			-0.734803	0.05829	-0.659495	0.1671
Rsad2	RSAD2			-1.72452	2.27e-05	-1.4856	0.002983
Scd1	SCD	-1.49289	7.335e-05	-2.72166	2.331e-09	-1.91812	0.0007315
Slc16a12	SLC16A12	-0.464942	0.2151	-0.503487	0.252
Slc17a2	SLC17A2	-0.429149	0.2831	-0.641379	0.1315
Slc25a30	SLC25A30	-0.511279	0.1458	-0.748554	0.05121
Slc27a5	SLC27A5			-0.535123	0.2639	-0.664288	0.16
Socs3	SOCS3	-1.09665	0.001575	-1.08804	0.004926
St3gal4	ST3GAL4			-0.509019	0.2822	-0.580138	0.2569
Tm4sf4	TM4SF4	-0.439872	0.2643	-0.595533	0.1829
Tm7sf2	TM7SF2			-1.14274	0.001859	-1.26604	0.003062
Tprkb	TPRKB			-0.627048	0.1549	-0.712173	0.08054
Tsku	TSKU	-0.495939	0.1841	-1.17234	0.001388	-1.00058	0.02618
Ugt2b36	UGT2B7	-0.907522	0.001652			-0.63913	0.1339
Upp2	UPP2			-1.11622	0.00438	-1.46037	0.001025
Usf2	USF2	-0.54414	0.1239	-0.861186	0.01816	-0.812486	0.04782
Wsb1	WSB1	-0.652448	0.05075	-0.61595	0.1573
Zkscan17	ZNF496	-0.429731	0.2838	-0.657445	0.1157	-0.739131	0.08756
