# Supplementary material for: Lansoprazole Ameliorates Isoniazid-Induced Liver Injury
Source: Pharmaceuticals (Basel). 2024 Jan 8;17(1):82. doi: 10.3390/ph17010082 (PMC10821343; doi:10.3390/ph17010082)
Supplement: Supplementary file 1 [file pharmaceuticals-17-00082-s001.zip › Table S6 primers.xlsx]

## Sheet: sequnece
Table S6. Primers used in this study
name	sequence (5'-3')
ddit3_F	TCGCCAACAACTCACATTCA
ddit3_R	GCAGTCATCGCACCAATCAG
tnfa_F	AGGCAATTTCACTTCCAAGG
tnfa_R	TAAATGCCATCATCGGGAAT
actb1_F	CGAGCAGGAGATGGGAACC
actb1_R	CAACGGAAACGCTCATTGC
